# Supplementary material for: Polyvalent Mannuronic Acid-Coated Gold Nanoparticles for Probing Multivalent Lectin–Glycan Interaction and Blocking Virus Infection
Source: Viruses. 2025 Jul 30;17(8):1066. doi: 10.3390/v17081066 (PMC12390540; doi:10.3390/v17081066)
Supplement: Supplementary file 1 [file viruses-17-01066-s001.zip]

Archive with 1 entries (1 files):
- viruses-3705074-supplementary.pdf
